# Supplementary material for: Three-Finger Toxins from Brazilian Coral Snakes: From Molecular Framework to Insights in Biological Function
Source: Toxins (Basel). 2021 Apr 30;13(5):328. doi: 10.3390/toxins13050328 (PMC8147190; doi:10.3390/toxins13050328)
Supplement: Supplementary file 1 [file toxins-13-00328-s001.zip]

Archive with 1 entries (1 files):
- toxins-1197849-supplementary.pdf
